# Supplementary material for: Potential of Vitamin D Food Fortification in Prevention of Cancer Deaths—A Modeling Study
Source: Nutrients. 2021 Nov 9;13(11):3986. doi: 10.3390/nu13113986 (PMC8621821; doi:10.3390/nu13113986)
Supplement: Supplementary file 1 [file nutrients-13-03986-s001.zip]

Archive with 1 entries (1 files):
- nutrients-1418112-supplementary.pdf
